# Supplementary material for: Polystyrene Microplastics Exposure Aggravates Clear Cell Renal Cell Carcinoma Progression via the NF‐κB and TGF‐β Signaling Pathways
Source: Adv Sci (Weinh). 2025 Nov 27;13(8):e18500. doi: 10.1002/advs.202518500 (PMC12884784; doi:10.1002/advs.202518500)
Supplement: Supplementary file 2 — Supporting Information [file ADVS-13-e18500-s002.xlsx]

## Sheet: Table S1
Fig. 1A-C Concentrations of microplastics detected in ccRCC tissues and paired normal adjacent tissues (μg/g)
No.	Sample	Tissue	PS	PE	PP	PVC	PA
1	Patient #1	Normal adjacent tissue	N.D.	6.576	0.256	0.041	0.032
2		ccRCC tissue	1.581	34.231	1.175	0.312	0.128
3	Patient #2	Normal adjacent tissue	0.418	17.469	0.551	0.056	0.049
4		ccRCC tissue	2.476	84.819	4.987	0.465	0.214
5	Patient #3	Normal adjacent tissue	N.D.	12.767	0.679	0.038	0.027
6		ccRCC tissue	0.668	61.988	1.051	0.257	0.094
Abbreviations: PS, polystyrene; PE, polyethylene; PP, polypropylene; PVC, polyvinyl chloride; PA, polyamide; N.D., not detected.

## Sheet: Table S2
Fig. 2A Cell number (10^4)
0	1	5	10	15	20	25	30	PS-MPs (μg/mL)
30.2	31.8	34.4	38.1	42.1	33.8	28.3	22.1
28.8	27.9	32.3	39.2	41.5	31.9	28.7	24.6
28.5	31.2	34.1	37.8	39.8	30.1	27.6	22.4
Fig. 2C Colony number of 786-O (fold of control)								Fig. 2C Colony number of 769-P (fold of control)
0	5	10	15	20	30	PS-MPs (μg/mL)		0	5	10	15	20	30	PS-MPs (μg/mL)
0.983333	1.11667	1.41667	1.46667	0.833333	0.7			0.9375	1.075	1.825	1.95	0.975	0.7125
1.08333	1.15	1.43333	1.73333	0.85	0.616667			1.025	1.4	1.775	2.1	0.95	0.49375
0.933333	1.23333	1.25	1.8	1.06667	0.716667			1.0375	1.425	1.65	2.475	0.85	0.55625
Fig. 2E Invasive cell count of 786-O (fold of vector)								Fig. 2E Invasive cell count of 769-P (fold of vector)
0	5	10	15	PS-MPs (μg/mL)				0	5	10	15	PS-MPs (μg/mL)
0.991	1.093	1.294	1.538					1.003	1.163	1.345	1.397
0.98	1.156	1.331	1.479					0.977	1.101	1.357	1.455
1.03	1.073	1.18	1.573					1.021	1.225	1.303	1.391
Fig. 2F Migration area of 786-O (fold of control)
0	5	10	15	PS-MPs (μg/mL)
0.993	1.102	1.261	1.332
0.976	1.052	1.222	1.318
1.033	1.141	1.271	1.38
Fig. 2G Migration area of 769-P (fold of control)
0	5	10	15	PS-MPs (μg/mL)
0.992	1.247	1.429	1.562
1.035	1.327	1.391	1.476
0.975	1.178	1.466	1.568
Fig. 2H Apoptosis 786-O cell (%)
0	5	10	15	PS-MPs (μg/mL)
7.73	4.56	3.21	1.66
7.71	4.29	3.33	1.99
6.94	5.28	2.99	1.39
Fig. 2I Apoptosis 769-P cell (%)
0	5	10	15	PS-MPs (μg/mL)
7.26	6.58	4.31	3.12
7.62	6.71	5.02	2.7
7.11	6.4	4.15	3.33

## Sheet: Table S3
Fig. 3B Differentially expressed genes (DEGs) in PS-MPs group versus Control group
gene_id	log2FoldChange	p-value	Regulation
ABHD11-AS1	-2.05151	0.0402372	Down
AKNAD1	4.58824	0.00263439	Up
AKR1C2	1.33803	0.00714303	Up
ANGPT4	3.33963	0.0407544	Up
ANGPTL4	-1.00314	0.0034838	Down
ARHGEF33	-2.64375	0.0238684	Down
ARHGEF35-AS1	1.02194	0.0288834	Up
B4GALT1-AS1	3.1036	0.00566436	Up
BIN3-IT1	-4.33259	0.0110307	Down
C5orf34-AS1	-2.39565	0.0193392	Down
CCL26	-1.02926	0.0029906	Down
CFAP73	1.42074	0.0383298	Up
CIDEB	-1.95506	0.0451308	Down
CLDN9	1.04862	0.00845895	Up
CNTNAP3C	-1.50644	0.0138409	Down
COLEC10	-2.80506	0.0116998	Down
CRB1	-2.80524	0.0404736	Down
CXorf58	4.53447	0.0152062	Up
CYBRD1	1.93497	0.0483274	Up
CYLD-AS1	-2.59157	0.0343073	Down
CYP3A5	1.19606	0.0281904	Up
DNPEP-AS1	3.16565	0.0433471	Up
DSP	-2.29508	0.0493401	Down
DYNLT2	-1.56695	0.0433449	Down
EDARADD	1.98494	0.0371144	Up
EIF3CL	-1.13702	0.0257751	Down
FAM239C	4.44836	0.0439517	Up
FAM87B	-1.83244	0.0218731	Down
FBXL22	1.01282	0.0436551	Up
FXYD1	-2.62682	0.030123	Down
GADD45G	-3.32737	0.0385568	Down
GAS1	3.31194	0.0304866	Up
GFRA2	-2.13215	0.0305474	Down
GPA33	4.60452	0.0206682	Up
GPR179	3.65146	0.0463291	Up
HDHD5-AS1	-2.00078	0.0162863	Down
HSD17B1	1.44669	0.0463569	Up
IL21R	1.60562	2.52e-05	Up
ISLR	-3.2417	0.0397371	Down
ITIH2	1.56883	0.0471775	Up
KBTBD8	-1.12092	0.0290319	Down
KIF25-AS1	2.15939	0.0160556	Up
KPNA7	-1.21306	0.0470041	Down
LCMT1-AS1	1.20392	0.0235582	Up
LGI3	1.20168	0.0311393	Up
LINC01277	3.05002	0.0147846	Up
LINC01363	3.92453	0.0397682	Up
LINC01607	2.40155	0.0414716	Up
LINC02067	-1.32764	0.0465061	Down
LINC02175	-1.52935	0.0239799	Down
LINC02777	1.12586	0.0410296	Up
LINC02953	-2.26118	0.0458262	Down
LMAN1L	-4.29681	0.0330921	Down
LOC100126584	2.42638	0.00761397	Up
LOC100130238	-2.46905	0.0409007	Down
LOC100131626	-4.78112	0.0118488	Down
LOC100289361	1.47757	0.041463	Up
LOC101927157	4.45597	0.0197464	Up
LOC101927851	4.10467	0.0133772	Up
LOC101928092	-3.71026	0.0179962	Down
LOC101929185	-1.85543	0.0499363	Down
LOC101930048	4.2857	0.00965636	Up
LOC101930053	1.80112	0.0292499	Up
LOC102723724	-2.23828	0.0322266	Down
LOC102724594	-1.85796	0.00885384	Down
LOC105369487	-4.12217	0.018664	Down
LOC105369558	-3.71933	0.0352374	Down
LOC105369949	4.56803	0.031872	Up
LOC105370051	-3.03491	0.0327793	Down
LOC105370090	-4.98541	0.00593283	Down
LOC105371030	4.00275	0.0233003	Up
LOC105371378	4.88195	0.0241897	Up
LOC105372249	-4.44222	0.0226731	Down
LOC105372426	-1.14662	0.0470713	Down
LOC105372578	-3.82549	0.0307591	Down
LOC105372606	-3.9121	0.0425196	Down
LOC105372863	-4.32548	0.00820059	Down
LOC105373347	-3.34988	0.0313546	Down
LOC105373421	4.36078	0.0498778	Up
LOC105373490	-4.58846	0.0443291	Down
LOC105374897	-2.67929	0.0432581	Down
LOC105375168	4.80528	0.00770877	Up
LOC105375247	1.75821	0.0460987	Up
LOC105375544	-2.51131	0.0404535	Down
LOC105375683	-4.44762	0.0233401	Down
LOC105376624	3.26266	0.0384048	Up
LOC105377945	4.21089	0.0409023	Up
LOC105378726	-4.55413	0.0360227	Down
LOC105378975	-3.57476	0.0118436	Down
LOC105379189	-1.72686	0.0277597	Down
LOC107984016	1.91737	0.0365304	Up
LOC107984200	-3.42473	0.0284812	Down
LOC107984322	-2.29808	0.0304709	Down
LOC107984755	3.94021	0.0250123	Up
LOC107984886	4.62146	0.0156259	Up
LOC107984935	5.36761	0.00101815	Up
LOC107985393	1.68249	0.0204183	Up
LOC107985403	3.83826	0.0455358	Up
LOC107985637	-2.90145	0.00606927	Down
LOC107986153	1.13684	0.00449878	Up
LOC107986182	2.59646	0.0292914	Up
LOC107986712	3.06531	0.0485171	Up
LOC112267879	1.84013	0.000251448	Up
LOC112268049	-3.92348	0.0205492	Down
LOC112268302	-2.20175	0.0329578	Down
LOC112268444	-1.7077	0.0075585	Down
LOC730338	1.61386	0.0174094	Up
LRG1	1.01031	0.0262988	Up
MAFA-AS1	-2.14895	0.00828542	Down
MED8-AS1	3.77211	0.0269929	Up
MFAP2	-1.60503	0.0388055	Down
MIAT	-1.82806	0.00239675	Down
NECTIN3-AS1	1.168	0.0483542	Up
NPC1L1	1.66376	0.0435593	Up
NPFF	4.10669	0.011525	Up
NPIPA8	1.55434	8.2e-06	Up
NPNT	3.12438	0.0362436	Up
NRN1L	2.3671	0.0423388	Up
OLFML3	-2.32423	0.0317636	Down
OR1J2	2.50954	0.0379924	Up
PAQR9-AS1	2.58802	0.0228233	Up
PCDH10	-2.31446	0.0294969	Down
PCDHA1	-4.96789	0.00477601	Down
PCDHGA11	-4.88716	0.0184129	Down
PCNA-AS1	2.75824	0.037356	Up
PLP1	4.43443	0.0187915	Up
PRRT3-AS1	-3.27984	0.0278338	Down
RGS6	4.64411	0.0375833	Up
RIC3	3.91172	0.0040235	Up
RNLS	1.19518	0.0492205	Up
ROBO4	-1.59114	0.0377341	Down
RPAP3-DT	1.01516	0.0419555	Up
RSPH14	2.01029	0.0221785	Up
RUNX1-IT1	3.99954	0.0355851	Up
S1PR1-DT	4.06417	0.0495388	Up
SCAT1	-3.59727	0.0474872	Down
SIPA1L1-AS1	-1.03804	0.0140121	Down
SLC22A2	-4.85753	0.0195458	Down
SLC3A1	1.28876	0.0423803	Up
SLC52A3	-2.62847	0.04833	Down
SLCO4A1-AS1	-1.28914	0.0422033	Down
SMN1	1.49005	0.00509792	Up
SOCS2-AS1	-1.6637	0.0401513	Down
SPATA1	-1.89733	0.0360462	Down
SPATA21	-1.63005	0.0220023	Down
SPDYE18	1.68236	0.0365702	Up
SPTY2D1OS	2.31182	0.0359975	Up
SREBF2-AS1	-3.34854	0.00867994	Down
SRI-AS1	-3.78457	0.0106315	Down
STAM-DT	-1.61664	0.0351163	Down
SYCP3	-4.8082	0.0207574	Down
SYTL5	2.41429	0.0210768	Up
TBC1D3C	-4.42883	0.0172259	Down
TBX6	1.06691	0.0219371	Up
TLX2	5.09391	0.00919381	Up
TMEM52	1.31919	0.0332698	Up
TPSAB1	2.38487	0.0106161	Up
TRPA1	-2.77456	0.0463773	Down
U2AF1	1.48471	7.13e-06	Up
UFD1-AS1	1.19425	0.0490382	Up
UGT1A5	-2.98823	0.0235415	Down
VMO1	4.20214	0.0344118	Up
WDR35-DT	1.22971	0.0316422	Up
XIST	-4.55385	0.020935	Down
NFKB1	2.32851	0.0481283	Up
RELA	2.31795	0.0491004	Up
IL8	2.31229	0.0496887	Up
Fig. 3C The total KEGG enrichment pathways
ID	Description	GeneRatio	BgRatio	pvalue	p.adjust	geneID	Count
hsa00140	Steroid hormone biosynthesis	4/35	63/9432	8.1027e-05	0.0106956	1646/1577/3292/54579	4
hsa04064	NF-kappa B signaling pathway	4/35	105/9432	0.000582278	0.0384303	128178/10912/4790/5970	4
hsa05321	Inflammatory bowel disease	3/35	66/9432	0.0018253	0.0624289	50615/4790/5970	3
hsa05204	Chemical carcinogenesis - DNA adducts	3/35	71/9432	0.00225113	0.0624289	1646/1577/54579	3
hsa05212	Pancreatic cancer	3/35	77/9432	0.00283768	0.0624289	10912/4790/5970	3
hsa05220	Chronic myeloid leukemia	3/35	77/9432	0.00283768	0.0624289	10912/4790/5970	3
hsa05164	Influenza A	4/35	173/9432	0.00367284	0.0692592	402569/7177/4790/5970	4
hsa05222	Small cell lung cancer	3/35	93/9432	0.00483429	0.0797657	10912/4790/5970	3
hsa01523	Antifolate resistance	2/35	30/9432	0.00545198	0.0799624	4790/5970	2
hsa04659	Th17 cell differentiation	3/35	109/9432	0.00751113	0.0897654	50615/4790/5970	3
hsa04066	HIF-1 signaling pathway	3/35	110/9432	0.00770227	0.0897654	51378/4790/5970	3
hsa05207	Chemical carcinogenesis - receptor activation	4/35	217/9432	0.00816049	0.0897654	402569/54579/4790/5970	4
hsa05131	Shigellosis	4/35	253/9432	0.0137791	0.124119	102724594/7307/4790/5970	4
hsa04210	Apoptosis	3/35	137/9432	0.0139773	0.124119	10912/4790/5970	3
hsa05030	Cocaine addiction	2/35	49/9432	0.0141044	0.124119	4790/5970	2
hsa04979	Cholesterol metabolism	2/35	51/9432	0.0152212	0.125575	51129/27141	2
hsa05134	Legionellosis	2/35	56/9432	0.0181738	0.141114	4790/5970	2
hsa04218	Cellular senescence	3/35	157/9432	0.0200612	0.144077	10912/4790/5970	3
hsa05160	Hepatitis C	3/35	159/9432	0.0207384	0.144077	9080/4790/5970	3
hsa04010	MAPK signaling pathway	4/35	300/9432	0.0241886	0.145798	51378/10912/4790/5970	4
hsa00830	Retinol metabolism	2/35	68/9432	0.0261496	0.145798	1577/54579	2
hsa05221	Acute myeloid leukemia	2/35	68/9432	0.0261496	0.145798	4790/5970	2
hsa04920	Adipocytokine signaling pathway	2/35	70/9432	0.0275949	0.145798	4790/5970	2
hsa04917	Prolactin signaling pathway	2/35	71/9432	0.0283295	0.145798	4790/5970	2
hsa05120	Epithelial cell signaling in Helicobacter pylori infection	2/35	71/9432	0.0283295	0.145798	4790/5970	2
hsa04622	RIG-I-like receptor signaling pathway	2/35	72/9432	0.029072	0.145798	4790/5970	2
hsa00982	Drug metabolism - cytochrome P450	2/35	73/9432	0.0298222	0.145798	1577/54579	2
hsa05133	Pertussis	2/35	78/9432	0.0336884	0.146836	4790/5970	2
hsa04062	Chemokine signaling pathway	3/35	193/9432	0.0341763	0.146836	10344/4790/5970	3
hsa00980	Metabolism of xenobiotics by cytochrome P450	2/35	79/9432	0.0344841	0.146836	1577/54579	2
hsa05140	Leishmaniasis	2/35	79/9432	0.0344841	0.146836	4790/5970	2
hsa04623	Cytosolic DNA-sensing pathway	2/35	83/9432	0.0377401	0.148211	4790/5970	2
hsa05202	Transcriptional misregulation in cancer	3/35	201/9432	0.0378643	0.148211	10912/4790/5970	3
hsa05130	Pathogenic Escherichia coli infection	3/35	203/9432	0.0388173	0.148211	9080/4790/5970	3
hsa05169	Epstein-Barr virus infection	3/35	204/9432	0.0392984	0.148211	10912/4790/5970	3
hsa04211	Longevity regulating pathway	2/35	90/9432	0.0437095	0.15489	4790/5970	2
hsa05235	PD-L1 expression and PD-1 checkpoint pathway in cancer	2/35	90/9432	0.0437095	0.15489	4790/5970	2
hsa04662	B cell receptor signaling pathway	2/35	91/9432	0.0445895	0.15489	4790/5970	2
hsa04658	Th1 and Th2 cell differentiation	2/35	93/9432	0.0463694	0.156943	4790/5970	2
hsa04657	IL-17 signaling pathway	2/35	95/9432	0.0481753	0.158979	4790/5970	2
hsa04024	cAMP signaling pathway	3/35	226/9432	0.0506539	0.160929	5348/4790/5970	3
hsa05208	Chemical carcinogenesis - reactive oxygen species	3/35	227/9432	0.0512046	0.160929	1646/4790/5970	3
hsa04933	AGE-RAGE signaling pathway in diabetic complications	2/35	101/9432	0.0537451	0.161023	4790/5970	2
hsa05142	Chagas disease	2/35	103/9432	0.0556508	0.161023	4790/5970	2
hsa05146	Amoebiasis	2/35	103/9432	0.0556508	0.161023	4790/5970	2
hsa04014	Ras signaling pathway	3/35	238/9432	0.0574571	0.161023	51378/4790/5970	3
hsa04625	C-type lectin receptor signaling pathway	2/35	105/9432	0.0575803	0.161023	4790/5970	2
hsa05215	Prostate cancer	2/35	106/9432	0.0585539	0.161023	4790/5970	2
hsa04620	Toll-like receptor signaling pathway	2/35	109/9432	0.0615091	0.162384	4790/5970	2
hsa04931	Insulin resistance	2/35	109/9432	0.0615091	0.162384	4790/5970	2
hsa05145	Toxoplasmosis	2/35	112/9432	0.0645151	0.16698	4790/5970	2
hsa04668	TNF signaling pathway	2/35	119/9432	0.0717183	0.17972	4790/5970	2
hsa04722	Neurotrophin signaling pathway	2/35	120/9432	0.0727682	0.17972	4790/5970	2
hsa04071	Sphingolipid signaling pathway	2/35	122/9432	0.0748832	0.17972	4790/5970	2
hsa04660	T cell receptor signaling pathway	2/35	122/9432	0.0748832	0.17972	4790/5970	2
hsa04926	Relaxin signaling pathway	2/35	130/9432	0.0835382	0.196912	4790/5970	2
hsa04977	Vitamin digestion and absorption	1/35	26/9432	0.0922517	0.209466	113278	1
hsa05135	Yersinia infection	2/35	138/9432	0.092487	0.209466	4790/5970	2
hsa05162	Measles	2/35	139/9432	0.093625	0.209466	4790/5970	2
hsa05418	Fluid shear stress and atherosclerosis	2/35	142/9432	0.0970641	0.211577	4790/5970	2
hsa04380	Osteoclast differentiation	2/35	143/9432	0.0982186	0.211577	4790/5970	2
hsa04936	Alcoholic liver disease	2/35	144/9432	0.0993771	0.211577	4790/5970	2
hsa00053	Ascorbate and aldarate metabolism	1/35	30/9432	0.10569	0.221445	54579	1
hsa04932	Non-alcoholic fatty liver disease	2/35	157/9432	0.114782	0.236738	4790/5970	2
hsa05161	Hepatitis B	2/35	163/9432	0.122092	0.247941	4790/5970	2
hsa00040	Pentose and glucuronate interconversions	1/35	36/9432	0.125485	0.25097	54579	1
hsa05216	Thyroid cancer	1/35	37/9432	0.128742	0.253642	10912	1
hsa03440	Homologous recombination	1/35	41/9432	0.141655	0.274213	50511	1
hsa05152	Tuberculosis	2/35	182/9432	0.145957	0.274213	4790/5970	2
hsa05168	Herpes simplex virus 1 infection	2/35	182/9432	0.145957	0.274213	4790/5970	2
hsa04975	Fat digestion and absorption	1/35	43/9432	0.148042	0.274213	29881	1
hsa04151	PI3K-Akt signaling pathway	3/35	362/9432	0.149571	0.274213	51378/4790/5970	3
hsa04621	NOD-like receptor signaling pathway	2/35	189/9432	0.154988	0.280252	4790/5970	2
hsa00860	Porphyrin metabolism	1/35	46/9432	0.157535	0.281008	54579	1
hsa03272	Virion - Hepatitis viruses	1/35	48/9432	0.163807	0.281364	9080	1
hsa04613	Neutrophil extracellular trap formation	2/35	196/9432	0.164129	0.281364	4790/5970	2
hsa05167	Kaposi sarcoma-associated herpesvirus infection	2/35	196/9432	0.164129	0.281364	4790/5970	2
hsa05203	Viral carcinogenesis	2/35	205/9432	0.176026	0.290753	4790/5970	2
hsa05415	Diabetic cardiomyopathy	2/35	205/9432	0.176026	0.290753	4790/5970	2
hsa04913	Ovarian steroidogenesis	1/35	52/9432	0.176214	0.290753	3292	1
hsa05170	Human immunodeficiency virus 1 infection	2/35	213/9432	0.186719	0.301877	4790/5970	2
hsa04340	Hedgehog signaling pathway	1/35	56/9432	0.188443	0.301877	2619	1
hsa05417	Lipid and atherosclerosis	2/35	216/9432	0.190755	0.301877	4790/5970	2
hsa04382	Cornified envelope formation	2/35	217/9432	0.192103	0.301877	9080/1832	2
hsa05213	Endometrial cancer	1/35	59/9432	0.197498	0.306444	10912	1
hsa05166	Human T-cell leukemia virus 1 infection	2/35	224/9432	0.201578	0.306444	4790/5970	2
hsa04978	Mineral absorption	1/35	61/9432	0.203481	0.306444	79901	1
hsa05163	Human cytomegalovirus infection	2/35	226/9432	0.204296	0.306444	4790/5970	2
hsa05217	Basal cell carcinoma	1/35	63/9432	0.20942	0.3106	10912	1
hsa03040	Spliceosome	2/35	235/9432	0.216581	0.317652	102724594/7307	2
hsa05171	Coronavirus disease - COVID-19	2/35	238/9432	0.220694	0.320127	4790/5970	2
hsa05218	Melanoma	1/35	73/9432	0.238476	0.335048	10912	1
hsa05223	Non-small cell lung cancer	1/35	73/9432	0.238476	0.335048	10912	1
hsa05132	Salmonella infection	2/35	251/9432	0.238594	0.335048	4790/5970	2
hsa04115	p53 signaling pathway	1/35	75/9432	0.244161	0.336108	10912	1
hsa03320	PPAR signaling pathway	1/35	76/9432	0.246988	0.336108	51129	1
hsa05214	Glioma	1/35	76/9432	0.246988	0.336108	10912	1
hsa00983	Drug metabolism - other enzymes	1/35	81/9432	0.260971	0.351512	54579	1
hsa05412	Arrhythmogenic right ventricular cardiomyopathy	1/35	86/9432	0.274702	0.366191	1832	1
hsa05210	Colorectal cancer	1/35	87/9432	0.277418	0.366191	10912	1
hsa04512	ECM-receptor interaction	1/35	89/9432	0.28282	0.36948	255743	1
hsa04976	Bile secretion	1/35	90/9432	0.285507	0.36948	54579	1
hsa04060	Cytokine-cytokine receptor interaction	2/35	298/9432	0.303747	0.388331	10344/50615	2
hsa04750	Inflammatory mediator regulation of TRP channels	1/35	99/9432	0.309251	0.388331	8989	1
hsa05231	Choline metabolism in cancer	1/35	99/9432	0.309251	0.388331	6582	1
hsa04061	Viral protein interaction with cytokine and cytokine receptor	1/35	100/9432	0.311841	0.388331	10344	1
hsa04137	Mitophagy - animal	1/35	105/9432	0.324653	0.396798	5970	1
hsa04974	Protein digestion and absorption	1/35	105/9432	0.324653	0.396798	6519	1
hsa03013	Nucleocytoplasmic transport	1/35	108/9432	0.332228	0.402331	402569	1
hsa04914	Progesterone-mediated oocyte maturation	1/35	111/9432	0.33972	0.407664	100505767	1
hsa05165	Human papillomavirus infection	2/35	333/9432	0.35187	0.414889	4790/5970	2
hsa04670	Leukocyte transendothelial migration	1/35	116/9432	0.352027	0.414889	9080	1
hsa04068	FoxO signaling pathway	1/35	133/9432	0.392225	0.458174	10912	1
hsa04114	Oocyte meiosis	1/35	139/9432	0.405825	0.469903	100505767	1
hsa05224	Breast cancer	1/35	148/9432	0.425673	0.485123	10912	1
hsa05010	Alzheimer disease	2/35	391/9432	0.429115	0.485123	4790/5970	2
hsa05226	Gastric cancer	1/35	150/9432	0.429996	0.485123	10912	1
hsa01240	Biosynthesis of cofactors	1/35	154/9432	0.438546	0.490577	54579	1
hsa04390	Hippo signaling pathway	1/35	157/9432	0.444877	0.491669	23418	1
hsa04110	Cell cycle	1/35	158/9432	0.446971	0.491669	10912	1
hsa04514	Cell adhesion molecules	1/35	160/9432	0.451138	0.492151	9080	1
hsa04630	JAK-STAT signaling pathway	1/35	168/9432	0.467502	0.500032	50615	1
hsa04530	Tight junction	1/35	170/9432	0.471518	0.500032	9080	1
hsa05225	Hepatocellular carcinoma	1/35	170/9432	0.471518	0.500032	10912	1
hsa04141	Protein processing in endoplasmic reticulum	1/35	171/9432	0.473515	0.500032	79748	1
hsa04814	Motor proteins	1/35	197/9432	0.52294	0.547842	6991	1
hsa05022	Pathways of neurodegeneration - multiple diseases	2/35	483/9432	0.541512	0.562832	4790/5970	2
hsa04015	Rap1 signaling pathway	1/35	212/9432	0.549372	0.56654	51378	1
hsa04820	Cytoskeleton in muscle cells	1/35	232/9432	0.582411	0.595956	1832	1
hsa05206	MicroRNAs in cancer	1/35	318/9432	0.699583	0.710346	4790	1
hsa04080	Neuroactive ligand-receptor interaction	1/35	370/9432	0.754197	0.759954	8620	1
hsa04740	Olfactory transduction	1/35	453/9432	0.821983	0.821983	26740	1
Fig. 3D The up KEGG enrichment pathways
ID	Description	GeneRatio	BgRatio	pvalue	p.adjust	geneID	Count
hsa00140	Steroid hormone biosynthesis	3/19	63/9434	0.00025484	0.0146267	1646/1577/3292	3
hsa05321	Inflammatory bowel disease	3/19	66/9434	0.00029253	0.0146267	50615/4790/5970	3
hsa04064	NF-kappa B signaling pathway	3/19	105/9434	0.00114035	0.0260908	128178/4790/5970	3
hsa04659	Th17 cell differentiation	3/19	109/9434	0.00127058	0.0260908	50615/4790/5970	3
hsa04066	HIF-1 signaling pathway	3/19	110/9434	0.00130454	0.0260908	51378/4790/5970	3
hsa01523	Antifolate resistance	2/19	30/9434	0.00161645	0.0269409	4790/5970	2
hsa05160	Hepatitis C	3/19	159/9434	0.00373323	0.0490744	9080/4790/5970	3
hsa05030	Cocaine addiction	2/19	49/9434	0.00427157	0.0490744	4790/5970	2
hsa05164	Influenza A	3/19	173/9434	0.00473114	0.0490744	7177/4790/5970	3
hsa05134	Legionellosis	2/19	56/9434	0.00554701	0.0490744	4790/5970	2
hsa05130	Pathogenic Escherichia coli infection	3/19	203/9434	0.00737672	0.0490744	9080/4790/5970	3
hsa05221	Acute myeloid leukemia	2/19	68/9434	0.00808823	0.0490744	4790/5970	2
hsa04920	Adipocytokine signaling pathway	2/19	70/9434	0.00855416	0.0490744	4790/5970	2
hsa04917	Prolactin signaling pathway	2/19	71/9434	0.00879159	0.0490744	4790/5970	2
hsa05120	Epithelial cell signaling in Helicobacter pylori infection	2/19	71/9434	0.00879159	0.0490744	4790/5970	2
hsa05204	Chemical carcinogenesis - DNA adducts	2/19	71/9434	0.00879159	0.0490744	1646/1577	2
hsa04622	RIG-I-like receptor signaling pathway	2/19	72/9434	0.00903196	0.0490744	4790/5970	2
hsa05208	Chemical carcinogenesis - reactive oxygen species	3/19	227/9434	0.0100203	0.0490744	1646/4790/5970	3
hsa05212	Pancreatic cancer	2/19	77/9434	0.0102778	0.0490744	4790/5970	2
hsa05220	Chronic myeloid leukemia	2/19	77/9434	0.0102778	0.0490744	4790/5970	2
hsa05133	Pertussis	2/19	78/9434	0.0105356	0.0490744	4790/5970	2
hsa05140	Leishmaniasis	2/19	79/9434	0.0107964	0.0490744	4790/5970	2
hsa04014	Ras signaling pathway	3/19	238/9434	0.0113953	0.0491406	51378/4790/5970	3
hsa04623	Cytosolic DNA-sensing pathway	2/19	83/9434	0.0118678	0.0491406	4790/5970	2
hsa05131	Shigellosis	3/19	253/9434	0.0134401	0.0491406	7307/4790/5970	3
hsa04211	Longevity regulating pathway	2/19	90/9434	0.013851	0.0491406	4790/5970	2
hsa05235	PD-L1 expression and PD-1 checkpoint pathway in cancer	2/19	90/9434	0.013851	0.0491406	4790/5970	2
hsa04662	B cell receptor signaling pathway	2/19	91/9434	0.0141453	0.0491406	4790/5970	2
hsa04658	Th1 and Th2 cell differentiation	2/19	93/9434	0.0147422	0.0491406	4790/5970	2
hsa05222	Small cell lung cancer	2/19	93/9434	0.0147422	0.0491406	4790/5970	2
hsa04657	IL-17 signaling pathway	2/19	95/9434	0.0153499	0.0495158	4790/5970	2
hsa04933	AGE-RAGE signaling pathway in diabetic complications	2/19	101/9434	0.0172371	0.0523679	4790/5970	2
hsa05142	Chagas disease	2/19	103/9434	0.0178873	0.0523679	4790/5970	2
hsa05146	Amoebiasis	2/19	103/9434	0.0178873	0.0523679	4790/5970	2
hsa04625	C-type lectin receptor signaling pathway	2/19	105/9434	0.0185478	0.0523679	4790/5970	2
hsa05215	Prostate cancer	2/19	106/9434	0.018882	0.0523679	4790/5970	2
hsa04620	Toll-like receptor signaling pathway	2/19	109/9434	0.0198998	0.0523679	4790/5970	2
hsa04931	Insulin resistance	2/19	109/9434	0.0198998	0.0523679	4790/5970	2
hsa05145	Toxoplasmosis	2/19	112/9434	0.0209404	0.0528705	4790/5970	2
hsa04010	MAPK signaling pathway	3/19	300/9434	0.0211482	0.0528705	51378/4790/5970	3
hsa04668	TNF signaling pathway	2/19	119/9434	0.0234558	0.055842	4790/5970	2
hsa04722	Neurotrophin signaling pathway	2/19	120/9434	0.0238249	0.055842	4790/5970	2
hsa04071	Sphingolipid signaling pathway	2/19	122/9434	0.0245705	0.055842	4790/5970	2
hsa04660	T cell receptor signaling pathway	2/19	122/9434	0.0245705	0.055842	4790/5970	2
hsa04926	Relaxin signaling pathway	2/19	130/9434	0.027648	0.0614399	4790/5970	2
hsa04210	Apoptosis	2/19	137/9434	0.0304629	0.0651824	4790/5970	2
hsa05135	Yersinia infection	2/19	138/9434	0.0308741	0.0651824	4790/5970	2
hsa05162	Measles	2/19	139/9434	0.0312876	0.0651824	4790/5970	2
hsa05418	Fluid shear stress and atherosclerosis	2/19	142/9434	0.0325413	0.0654671	4790/5970	2
hsa04380	Osteoclast differentiation	2/19	143/9434	0.0329637	0.0654671	4790/5970	2
hsa04936	Alcoholic liver disease	2/19	144/9434	0.0333882	0.0654671	4790/5970	2
hsa04151	PI3K-Akt signaling pathway	3/19	362/9434	0.0344026	0.0661588	51378/4790/5970	3
hsa04218	Cellular senescence	2/19	157/9434	0.0391029	0.0724127	4790/5970	2
hsa04932	Non-alcoholic fatty liver disease	2/19	157/9434	0.0391029	0.0724127	4790/5970	2
hsa05161	Hepatitis B	2/19	163/9434	0.0418593	0.0761078	4790/5970	2
hsa05152	Tuberculosis	2/19	182/9434	0.0510563	0.0895725	4790/5970	2
hsa05168	Herpes simplex virus 1 infection	2/19	182/9434	0.0510563	0.0895725	4790/5970	2
hsa04621	NOD-like receptor signaling pathway	2/19	189/9434	0.0546156	0.0941648	4790/5970	2
hsa04062	Chemokine signaling pathway	2/19	193/9434	0.0566889	0.0955119	4790/5970	2
hsa04613	Neutrophil extracellular trap formation	2/19	196/9434	0.0582623	0.0955119	4790/5970	2
hsa05167	Kaposi sarcoma-associated herpesvirus infection	2/19	196/9434	0.0582623	0.0955119	4790/5970	2
hsa05202	Transcriptional misregulation in cancer	2/19	201/9434	0.0609189	0.0970379	4790/5970	2
hsa05169	Epstein-Barr virus infection	2/19	204/9434	0.0625332	0.0970379	4790/5970	2
hsa05203	Viral carcinogenesis	2/19	205/9434	0.0630746	0.0970379	4790/5970	2
hsa05415	Diabetic cardiomyopathy	2/19	205/9434	0.0630746	0.0970379	4790/5970	2
hsa05170	Human immunodeficiency virus 1 infection	2/19	213/9434	0.0674648	0.102219	4790/5970	2
hsa05417	Lipid and atherosclerosis	2/19	216/9434	0.0691376	0.102497	4790/5970	2
hsa05207	Chemical carcinogenesis - receptor activation	2/19	217/9434	0.0696983	0.102497	4790/5970	2
hsa05166	Human T-cell leukemia virus 1 infection	2/19	224/9434	0.0736665	0.105372	4790/5970	2
hsa04024	cAMP signaling pathway	2/19	226/9434	0.0748139	0.105372	4790/5970	2
hsa05163	Human cytomegalovirus infection	2/19	226/9434	0.0748139	0.105372	4790/5970	2
hsa05171	Coronavirus disease - COVID-19	2/19	238/9434	0.0818213	0.113641	4790/5970	2
hsa04975	Fat digestion and absorption	1/19	43/9434	0.0832154	0.113994	29881	1
hsa05132	Salmonella infection	2/19	251/9434	0.0896395	0.121134	4790/5970	2
hsa03272	Virion - Hepatitis viruses	1/19	48/9434	0.0924542	0.123272	9080	1
hsa04913	Ovarian steroidogenesis	1/19	52/9434	0.0997816	0.131292	3292	1
hsa04340	Hedgehog signaling pathway	1/19	56/9434	0.107053	0.13903	2619	1
hsa04978	Mineral absorption	1/19	61/9434	0.116064	0.1488	79901	1
hsa00830	Retinol metabolism	1/19	68/9434	0.128535	0.162702	1577	1
hsa00982	Drug metabolism - cytochrome P450	1/19	73/9434	0.13734	0.171675	1577	1
hsa05165	Human papillomavirus infection	2/19	333/9434	0.143443	0.17709	4790/5970	2
hsa00980	Metabolism of xenobiotics by cytochrome P450	1/19	79/9434	0.147795	0.180238	1577	1
hsa04512	ECM-receptor interaction	1/19	89/9434	0.164954	0.19874	255743	1
hsa05010	Alzheimer disease	2/19	391/9434	0.18492	0.220143	4790/5970	2
hsa04137	Mitophagy - animal	1/19	105/9434	0.19173	0.222942	5970	1
hsa04974	Protein digestion and absorption	1/19	105/9434	0.19173	0.222942	6519	1
hsa04914	Progesterone-mediated oocyte maturation	1/19	111/9434	0.201559	0.231678	100505767	1
hsa04670	Leukocyte transendothelial migration	1/19	116/9434	0.209664	0.238255	9080	1
hsa04114	Oocyte meiosis	1/19	139/9434	0.245952	0.27635	100505767	1
hsa05022	Pathways of neurodegeneration - multiple diseases	2/19	483/9434	0.253837	0.282041	4790/5970	2
hsa04514	Cell adhesion molecules	1/19	160/9434	0.277701	0.305166	9080	1
hsa04630	JAK-STAT signaling pathway	1/19	168/9434	0.289459	0.314376	50615	1
hsa04530	Tight junction	1/19	170/9434	0.29237	0.314376	9080	1
hsa04015	Rap1 signaling pathway	1/19	212/9434	0.350956	0.373357	51378	1
hsa04382	Cornified envelope formation	1/19	217/9434	0.357616	0.376437	9080	1
hsa03040	Spliceosome	1/19	235/9434	0.38106	0.396937	7307	1
hsa04060	Cytokine-cytokine receptor interaction	1/19	298/9434	0.456891	0.471022	50615	1
hsa05206	MicroRNAs in cancer	1/19	319/9434	0.480148	0.489947	4790	1
hsa04080	Neuroactive ligand-receptor interaction	1/19	370/9434	0.532766	0.538147	8620	1
hsa04740	Olfactory transduction	1/19	453/9434	0.607762	0.607762	26740	1
Fig. 3E The down KEGG enrichment pathways
ID	Description	GeneRatio	BgRatio	pvalue	p.adjust	geneID	Count
hsa04979	Cholesterol metabolism	2/16	51/9434	0.0032759	0.176898	51129/27141	2
hsa04977	Vitamin digestion and absorption	1/16	26/9434	0.0432297	0.282376	113278	1
hsa00053	Ascorbate and aldarate metabolism	1/16	30/9434	0.0497228	0.282376	54579	1
hsa05207	Chemical carcinogenesis - receptor activation	2/16	217/9434	0.0511431	0.282376	402569/54579	2
hsa00040	Pentose and glucuronate interconversions	1/16	36/9434	0.059385	0.282376	54579	1
hsa05216	Thyroid cancer	1/16	37/9434	0.0609864	0.282376	10912	1
hsa03440	Homologous recombination	1/16	41/9434	0.0673664	0.282376	50511	1
hsa00860	Porphyrin metabolism	1/16	46/9434	0.0752843	0.282376	54579	1
hsa05213	Endometrial cancer	1/16	59/9434	0.0955769	0.282376	10912	1
hsa00140	Steroid hormone biosynthesis	1/16	63/9434	0.101736	0.282376	54579	1
hsa05217	Basal cell carcinoma	1/16	63/9434	0.101736	0.282376	10912	1
hsa00830	Retinol metabolism	1/16	68/9434	0.10938	0.282376	54579	1
hsa05204	Chemical carcinogenesis - DNA adducts	1/16	71/9434	0.113937	0.282376	54579	1
hsa00982	Drug metabolism - cytochrome P450	1/16	73/9434	0.116963	0.282376	54579	1
hsa05218	Melanoma	1/16	73/9434	0.116963	0.282376	10912	1
hsa05223	Non-small cell lung cancer	1/16	73/9434	0.116963	0.282376	10912	1
hsa04115	p53 signaling pathway	1/16	75/9434	0.119979	0.282376	10912	1
hsa03320	PPAR signaling pathway	1/16	76/9434	0.121484	0.282376	51129	1
hsa05214	Glioma	1/16	76/9434	0.121484	0.282376	10912	1
hsa05212	Pancreatic cancer	1/16	77/9434	0.122986	0.282376	10912	1
hsa05220	Chronic myeloid leukemia	1/16	77/9434	0.122986	0.282376	10912	1
hsa00980	Metabolism of xenobiotics by cytochrome P450	1/16	79/9434	0.125983	0.282376	54579	1
hsa00983	Drug metabolism - other enzymes	1/16	81/9434	0.12897	0.282376	54579	1
hsa05412	Arrhythmogenic right ventricular cardiomyopathy	1/16	86/9434	0.136396	0.282376	1832	1
hsa05210	Colorectal cancer	1/16	87/9434	0.137875	0.282376	10912	1
hsa04976	Bile secretion	1/16	90/9434	0.142295	0.282376	54579	1
hsa05222	Small cell lung cancer	1/16	93/9434	0.146694	0.282376	10912	1
hsa04750	Inflammatory mediator regulation of TRP channels	1/16	99/9434	0.155428	0.282376	8989	1
hsa05231	Choline metabolism in cancer	1/16	99/9434	0.155428	0.282376	6582	1
hsa04061	Viral protein interaction with cytokine and cytokine receptor	1/16	100/9434	0.156876	0.282376	10344	1
hsa04064	NF-kappa B signaling pathway	1/16	105/9434	0.164079	0.284129	10912	1
hsa03013	Nucleocytoplasmic transport	1/16	108/9434	0.168373	0.284129	402569	1
hsa04068	FoxO signaling pathway	1/16	133/9434	0.203362	0.319905	10912	1
hsa04210	Apoptosis	1/16	137/9434	0.20883	0.319905	10912	1
hsa05224	Breast cancer	1/16	148/9434	0.223687	0.319905	10912	1
hsa05226	Gastric cancer	1/16	150/9434	0.22636	0.319905	10912	1
hsa01240	Biosynthesis of cofactors	1/16	154/9434	0.23168	0.319905	54579	1
hsa04218	Cellular senescence	1/16	157/9434	0.235648	0.319905	10912	1
hsa04390	Hippo signaling pathway	1/16	157/9434	0.235648	0.319905	23418	1
hsa04110	Cell cycle	1/16	158/9434	0.236966	0.319905	10912	1
hsa05225	Hepatocellular carcinoma	1/16	170/9434	0.25262	0.322099	10912	1
hsa04141	Protein processing in endoplasmic reticulum	1/16	171/9434	0.253911	0.322099	79748	1
hsa05164	Influenza A	1/16	173/9434	0.256486	0.322099	402569	1
hsa04062	Chemokine signaling pathway	1/16	193/9434	0.281786	0.339343	10344	1
hsa04814	Motor proteins	1/16	197/9434	0.286748	0.339343	6991	1
hsa05202	Transcriptional misregulation in cancer	1/16	201/9434	0.291678	0.339343	10912	1
hsa05169	Epstein-Barr virus infection	1/16	204/9434	0.295354	0.339343	10912	1
hsa04382	Cornified envelope formation	1/16	217/9434	0.311079	0.349964	1832	1
hsa04024	cAMP signaling pathway	1/16	226/9434	0.321773	0.351858	5348	1
hsa04820	Cytoskeleton in muscle cells	1/16	233/9434	0.329982	0.351858	1832	1
hsa03040	Spliceosome	1/16	235/9434	0.33231	0.351858	102724594	1
hsa05131	Shigellosis	1/16	253/9434	0.352927	0.366501	102724594	1
hsa04060	Cytokine-cytokine receptor interaction	1/16	298/9434	0.401887	0.40398	10344	1
hsa04010	MAPK signaling pathway	1/16	300/9434	0.40398	0.40398	10912	1
Fig. 3F The total GO enrichment pathways
id	Term	Category	ListHits	ListTotal	PopHits	PopTotal	p-value	geneID
GO:0007156	homophilic cell adhesion via plasma membrane adhesion molecules	biological_process	4	67	166	18739	0.00295029	PCDH10;PCDHA1;PCDHGA11;ROBO4
GO:0008210	estrogen metabolic process	biological_process	2	67	30	18739	0.00513545	CYP3A5;HSD17B1
GO:0030511	positive regulation of TGF-β receptor signaling pathway	biological_process	2	67	31	18739	0.00547701	LRG1;NPNT
GO:0010467	gene expression	biological_process	3	67	123	18739	0.00974183	CRB1;HSD17B1;SLC3A1
GO:0007399	nervous system development	biological_process	5	67	371	18739	0.0104902	GFRA2;PCDH10;PCDHA1;PCDHGA11;SMN1
GO:0008202	steroid metabolic process	biological_process	2	67	45	18739	0.0112921	AKR1C2;CYP3A5
GO:0045766	positive regulation of angiogenesis	biological_process	3	67	138	18739	0.0132834	ANGPT4;ANGPTL4;LRG1
GO:0006771	riboflavin metabolic process	biological_process	1	67	5	18739	0.0177517	SLC52A3
GO:0006837	serotonin transport	biological_process	1	67	5	18739	0.0177517	SLC22A2
GO:0042360	vitamin E metabolic process	biological_process	1	67	5	18739	0.0177517	NPC1L1
Fig. 3G The up GO enrichment pathways
id	Term	Category	ListHits	ListTotal	PopHits	PopTotal	p-value	geneID
GO:0008210	estrogen metabolic process	biological_process	2	37	30	18739	0.00159366	CYP3A5;HSD17B1
GO:0030511	positive regulation of TGF-β receptor signaling pathway	biological_process	2	37	31	18739	0.00170145	LRG1;NPNT
GO:0008202	steroid metabolic process	biological_process	2	37	45	18739	0.00356006	AKR1C2;CYP3A5
GO:0042360	vitamin E metabolic process	biological_process	1	37	5	18739	0.0098346	NPC1L1
GO:0046222	aflatoxin metabolic process	biological_process	1	37	5	18739	0.0098346	CYP3A5
GO:0051180	vitamin transport	biological_process	1	37	5	18739	0.0098346	NPC1L1
GO:0061370	testosterone biosynthetic process	biological_process	1	37	5	18739	0.0098346	HSD17B1
GO:0071799	cellular response to prostaglandin D stimulus	biological_process	1	37	5	18739	0.0098346	AKR1C2
GO:0008366	axon ensheathment	biological_process	1	37	6	18739	0.0117902	PLP1
GO:0015811	L-cystine transport	biological_process	1	37	6	18739	0.0117902	SLC3A1
Fig. 3H The down GO enrichment pathways
id	Term	Category	ListHits	ListTotal	PopHits	PopTotal	p-value	geneID
GO:0007156	homophilic cell adhesion via plasma membrane adhesion molecules	biological_process	4	30	166	18739	0.00013598	PCDH10;PCDHA1;PCDHGA11;ROBO4
GO:0007399	nervous system development	biological_process	4	30	371	18739	0.00275748	GFRA2;PCDH10;PCDHA1;PCDHGA11
GO:0007155	cell adhesion	biological_process	4	30	480	18739	0.00687273	ISLR;PCDH10;PCDHA1;PCDHGA11
GO:0006771	riboflavin metabolic process	biological_process	1	30	5	18739	0.00797996	SLC52A3
GO:0006837	serotonin transport	biological_process	1	30	5	18739	0.00797996	SLC22A2
GO:0043335	protein unfolding	biological_process	1	30	5	18739	0.00797996	ANGPTL4
GO:0071934	thiamine transmembrane transport	biological_process	1	30	5	18739	0.00797996	SLC22A2
GO:0097638	L-arginine import across plasma membrane	biological_process	1	30	5	18739	0.00797996	SLC22A2
GO:0002934	desmosome organization	biological_process	1	30	6	18739	0.00956854	DSP
GO:0007589	body fluid secretion	biological_process	1	30	6	18739	0.00956854	SLC22A2

## Sheet: Table S4
Fig. 4G Relative abundance of TGFB1 in 786-O (pg/mL)
0	5	10	15	PS-MPs (ug/ml)
470.89	611.23	616.45	671.18
512.82	564.29	622.33	674.37
540.34	583.2	632.24	637.45
Fig. 4H Relative abundance of TGFB1 in 769-P (pg/mL)
0	5	10	15	PS-MPs (ug/ml)
387.32	472.85	450.22	496.21
399.29	420.22	480.29	540.29
410.24	428.88	459.22	525.69

## Sheet: Table S5
Fig. 5A Colony number of 786-O (fold of control)
control	BAY11-7082	PS-MPs	plus
0.983	0.696	1.515	0.778
0.942	0.645	1.556	0.891
1.075	0.778	1.372	0.686
Fig. 5B Colony number of 769-P (fold of control)
control	SB431542	PS-MPs	plus
1.008	0.733	1.557	0.794
0.954	0.809	1.649	0.87
1.038	0.641	1.42	0.725
Fig. 5C Invasive cell count of 786-O (fold of vector)
control	BAY11-7082	PS-MPs	plus
0.962	0.671	1.456	0.748
0.929	0.667	1.397	0.796
1.109	0.774	1.592	0.73
Fig. 5D Invasive cell count of 769-P (fold of vector)
control	SB431542	PS-MPs	plus
1.008	0.712	1.396	0.747
0.968	0.781	1.422	0.807
1.024	0.639	1.349	0.74
Fig. 5E Migration area of 786-O (fold of control)
control	BAY11-7082	PS-MPs	plus
1.019	0.68	1.22	0.721
1.032	0.655	1.277	0.786
0.947	0.698	1.195	0.688
Fig. 5F Migration area of 769-P (fold of control)
control	SB431542	PS-MPs	plus
1.024	0.852	1.365	0.875
1.038	0.773	1.405	0.895
0.938	0.863	1.303	0.778
Fig. 5G Apoptosis 786-O cell (%)
control	BAY11-7082	PS-MPs	plus
6.8	15.54	1.76	14.84
7.91	16.24	3.02	13.32
5.52	14.05	1.59	13.8
Fig. 5H Apoptosis 769-P cell (%)
control	SB431542	PS-MPs	plus
6.53	15.46	2.26	14.57
8.1	16.5	1.71	15.62
6.122	14.87	2.77	13.67

## Sheet: Table S6
Fig. 6D Relative viability of PDO (fold of control)
control	BAY11-7082	PS-MPs	plus
0.988	0.838	1.414	0.862
0.98	0.79	1.229	0.742
1.032	0.733	1.368	0.854
Fig. 6E Relative viability of PDO (fold of control)
control	SB431542	PS-MPs	plus
0.974	0.802	1.472	0.808
0.914	0.722	1.337	0.719
1.112	0.652	1.429	0.757
Fig. 6H Tumor weight (g)
control	BAY11-7082	PS-MPs	plus
0.76	0.41	1.12	0.42
0.65	0.34	1.1	0.38
0.64	0.3	1.01	0.36
0.61	0.28	0.79	0.35
0.45	0.33	0.73	0.31
0.49	0.29	0.69	0.4
Fig. 6I Tumor volume (mm3)
Days	control						BAY11-7082						PS-MPs						plus
0	0	0	0	0	0	0	0	0	0	0	0	0	0	0	0	0	0	0	0	0	0	0	0	0
7	162	108	75	64	64	48	144	126	87.5	64	64	40	126	126	64	64	56	48	126	108	108	87.5	62.5	48
11	245	220.5	196	144	126	108	220.5	171.5	144	144	108	100	269.5	220.5	196	196	162	144	196	171.5	162	144	112.5	87.5
15	320	288	256	245	220.5	196	288	256	220.5	196	171.5	162	445.5	416	352	320	294	288	320	288	256	220.5	180	162
19	600	526.5	500	445.5	405	364.5	405	352	320	288	256	245	750	726	665.5	600	567	486	384	320	320	288	256	245
23	847	786.5	650	600	526.5	512	550	486	384	445.5	405	445.5	1372	1183	1267.5	786.5	665.5	700	650	550	445.5	526.5	405	384
27	1267.5	1183	1098.5	936	726	726	864	665.5	550	600	650	650	1960	1912.5	1800	936	726	786.5	864	726	665.5	726	665.5	665.5
Fig. 6J Proportion of Ki67-postitive cells (%)
control	BAY11-7082	PS-MPs	plus
45	27	71	29
53	18	74	32
42	29	61	16
41	22	56	31
37	26	61	30
40	40	54	31
Fig. 6M Tumor weight (g)
control	SB431542	PS-MPs	plus
0.81	0.49	1.42	0.57
0.92	0.32	1.33	0.54
0.64	0.46	0.78	0.41
0.75	0.44	0.82	0.49
0.58	0.35	0.88	0.46
0.57	0.45	0.83	0.43
Fig. 6N Tumor volume (mm3)
Days	control						SB431542						PS-MPs						plus
0	0	0	0	0	0	0	0	0	0	0	0	0	0	0	0	0	0	0	0	0	0	0	0	0
7	40	64	62.5	75	87.5	126	64	62.5	126	40	48	75	144	108	75	56	48	48	108	100	87.5	75	75	40
11	220.5	171.5	162	137.5	126	112.5	87.5	100	144	108	87.5	126	245	220.5	196	180	171.5	144	196	171.5	112.5	108	100	87.5
15	320	288	245	234	220.5	196	125	126	196	162	112.5	220.5	445.5	364.5	352	320	288	288	288	220.5	171.5	162	126	112.5
19	550	607.5	320	445.5	288	256	196	180	269.5	196	144	245	864	847	700	665.5	550	526.5	320	256	245	220.5	171.5	162
23	864	936	550	600	500	445.5	288	245	320	288	220.5	352	1267.5	1098.5	864	936	1008	726	486	445.5	384	352	288	196
27	1470	1470	726	1098.5	665.5	665.5	405	364.5	550	500	245	550	1912.5	1800	1352	1372	1352	1267.5	665.5	550	405	665.5	364.5	220.5
Fig. 6O Proportion of Ki67-postitive cells (%)
control	SB431542	PS-MPs	plus
47	34	59	35
46	35	57	38
54	22	66	26
44	37	66	40
48	35	55	41
50	31	51	26

## Sheet: Table S7
Fig. S1A Body weight of mouse (g)
control	BAY11-7082	PS-MPs	plus
18.79	18.88	18.82	19.8
25.92	19.8	20.44	20.43
20.84	19.98	20.73	22.84
22.94	21.94	25.42	23.98
24.83	21.01	23.99	23.71
23.44	23.74	23.41	22.89
Fig. S1B The AST of mouse (U/L)
control	BAY11-7082	PS-MPs	plus
132.2	133.9	185.3	199.8
159.9	160.1	177.2	176.6
176.5	178.4	165.5	169.5
171.2	155.4	164.3	155.8
185.3	149.9	150.9	149.2
144.4	140.2	159.2	130.8
Fig. S1C The ALT of mouse (U/L)
control	BAY11-7082	PS-MPs	plus
65.6	64	69.5	66.9
63	54	65.9	67.8
62.3	61.1	77.2	64.6
61.7	59.9	68.1	62.6
78.7	74.9	61.2	82.4
74.8	70.7	68.8	78.1
Fig. S1D The CREA of mouse (μmol/L)
control	BAY11-7082	PS-MPs	plus
36	37	34	36.2
39.4	40.3	49.1	40.6
45.9	37.6	43.3	45.2
45.9	47.2	48.8	45.9
47.8	52.3	54	42.3
43.1	45.1	42.2	40.1
Fig. S1E The UREA of mouse (mmol/L)
control	BAY11-7082	PS-MPs	plus
7.9	9.3	9.9	10.9
10.7	7.9	10.4	7.2
9.2	10.4	8.7	8.8
9.4	6.9	9.3	8.7
8.7	8.3	8.9	7.9
8.8	8.3	9.3	8.8
Fig. S1H Body weight of mouse (g)
control	SB431542	PS-MPs	plus
18.82	19.82	19.82	20.81
17.31	21.92	19.84	24.83
19.82	21.66	20.87	23.49
23.9	21.7	17.73	22.73
24.32	22.93	21.91	22.32
23.66	24.08	23.65	19.72
Fig. S1I The AST of mouse (U/L)
control	SB431542	PS-MPs	plus
150.2	169.2	188.8	171.8
121.9	169.2	175.2	176.5
132.4	140.4	165.2	163.3
160.9	148.2	150.2	141.2
168.2	153.5	145.5	139.4
149.4	162.4	140.5	142.2
Fig. S1J The ALT of mouse (U/L)
control	SB431542	PS-MPs	plus
58.2	57.1	58	59.8
56.9	56	53.4	54.3
61.2	59.2	64.1	54.4
64.3	55.9	63.2	55.4
55.9	57.6	64.9	67.7
58.2	58.3	59.8	48.7
Fig. S1K The CREA of mouse (μmol/L)
control	SB431542	PS-MPs	plus
37.2	42.5	43.8	38.1
43.8	33.9	37.2	35.9
46.2	36.9	36.9	46
33.8	35.7	42.7	42.5
35.7	33.4	40.4	33.5
37.7	36.3	39	35.9
Fig. S1L The UREA of mouse (mmol/L)
control	SB431542	PS-MPs	plus
8.6	8.9	7.7	8.3
10.8	10.7	9.3	10.4
10.2	7.6	8.8	9.2
8.9	8.8	8.5	9.4
8.2	8.2	7.3	7
7.9	7.9	7.4	8.4
